# Supplementary material for: Serotonin Signalling in Flatworms: An Immunocytochemical Localisation of 5-HT7 Type of Serotonin Receptors in Opisthorchis felineus and Hymenolepis diminuta
Source: Biomolecules. 2021 Aug 15;11(8):1212. doi: 10.3390/biom11081212 (PMC8394519; doi:10.3390/biom11081212)
Supplement: Supplementary file 1 [file biomolecules-11-01212-s001.zip]

Archive with 1 entries (1 files):
- biomolecules-1248487-supplementary.pdf
